# Supplementary material for: Isolation and Biological Control of Colletotrichum sp. Causing Anthracnosis in Theobroma cacao L. in Chiapas, Mexico
Source: J Fungi (Basel). 2025 Apr 15;11(4):312. doi: 10.3390/jof11040312 (PMC12028460; doi:10.3390/jof11040312)
Supplement: Supplementary file 1 [file jof-11-00312-s001.zip]

Archive with 1 entries (1 files):
- jof-3520823-supplementary.pdf
